# Supplementary material for: Using DNA barcodes for assessing diversity in the family Hybotidae (Diptera, Empidoidea)
Source: Zookeys. 2013 Dec 30;(365):263–78. doi: 10.3897/zookeys.365.6070 (PMC3890682; doi:10.3897/zookeys.365.6070)
Supplement: Supplementary file 1 — Samples used in the current study. (doi: 10.3897/zookeys.365.6070.app1) File format: Microsoft Excel file (xls). [file ZooKeys-365-263-s001.xls]

## Sheet: Sheet1
ID	Species	Country	Locality	Sex
AB42406191	Allanthalia pallida (Zetterstedt, 1838)	France	Mercantour	female
AB31543845	Ariasella pieltaini Gil, 1936	Spain	Cova Donya	male
AB31541059	Bicellaria austriaca Tuomikoski, 1955	Russia	Lago Naki	male
AB32718342	Bicellaria intermedia Lundbeck, 1910	NA	NA	male
25SLHE1AB00502731	Bicellaria nigra (Meigen, 1824)	Russia	Kamishanova polyana	male
AB42406433	Bicellaria nigra (Meigen, 1824)	Russia	Kamishanova polyana	male
AB42406169	Bicellaria simplicipes (Zetterstedt, 1842)	Belgium	Bertauvaux	male
AB42406175	Bicellaria simplicipes (Zetterstedt, 1842)	Belgium	Bertauvaux	male
AB31515639	Bicellaria vana Collin, 1926	Belgium	De Pinte	male
AB31545434	Bicellaria vana Collin, 1926	Belgium	Viesville	female
AB32719802	Bicellaria vana Collin, 1926	Russia	Kamishanova polyana	male
AB42406414	Chersodromia adriatica Chvála, 1970	Russia	Sennoy	female
AB42406420	Chersodromia adriatica Chvála, 1970	Russia	Sennoy	male
AB31525603	Chersodromia amaura Becker, 1902	Tunisia	Djerba	male
25SLHE1AB00502665	Chersodromia curtipennis Collin, 1950	Russia	Ilisch	female
AB32719516	Chersodromia curtipennis Collin, 1950	Russia	Taman, Veselovka	male
AB32719593	Chersodromia curtipennis Collin, 1950	Russia	Taman, Veselovka	male
AB32719701	Chersodromia curtipennis Collin, 1950	Russia	Taman, Veselovka	female
AB32719720	Chersodromia curtipennis Collin, 1950	Russia	Kuchugury	male
AB32719751	Chersodromia curtipennis Collin, 1950	Russia	Taman, Veselovka	female
AB32719785	Chersodromia curtipennis Collin, 1950	Russia	Kuchugury	male
AB32715407	Chersodromia hirta Walker, 1835	Belgium	Zeebermduinen	male
AB32717085	Chersodromia hirta Walker, 1835	Belgium	Ter Yde	female
AB31509279	Chersodromia incana Walker, 1851	Portugal	Apulia	male
AB31539098	Chersodromia incana Walker, 1851	Portugal	Areira	female
25SLHE1AB00502613	Chersodromia isabellae Grootaert & Shamshev, 2010	Russia	Sennoy	female
25SLHE1AB00502813	Chersodromia isabellae Grootaert & Shamshev, 2010	Russia	Sennoy	male
25SLHE1AB00502836	Chersodromia isabellae Grootaert & Shamshev, 2010	Russia	Sennoy	male
25SLHE1AB00502840	Chersodromia isabellae Grootaert & Shamshev, 2010	Russia	Sennoy	female
AB31525933	Chersodromia nikolayi Grootaert, Shamshev & Custov, 2012	Russia	Sennoy	male
AB31515441	Chersodromia nikolayi Grootaert, Shamshev & Kustov, 2012	Russia	Sennoy	male
AB31528500	Chersodromia oraria Collin, 1966	Tunisia	Djerba	male
AB31536842	Chersodromia oraria Collin, 1966	Portugal	Villa	male
AB31543850	Chersodromia oraria Collin, 1966	Tunisia	Djerba	female
25SLHE1AB00502652	Chersodromia pontica Chvála, 1970	Russia	Kuchugury	male
25SLHE1AB00502808	Chersodromia pontica Chvála, 1970	Russia	Taman, Veselovka	male
25SLHE1AB00502814	Chersodromia pontica Chvála, 1970	Russia	Kuchugury	male
25SLHE1AB00502824	Chersodromia pontica Chvála, 1970	Russia	Ilisch	male
25SLHE1AB00502825	Chersodromia pontica Chvála, 1970	Russia	Kuchugury	female
25SLHE1AB00502837	Chersodromia pontica Chvála, 1970	Russia	Kuchugury	female
AB32719547	Chersodromia pontica Chvála, 1970	Russia	Kuchugury	male
AB32719719	Chersodromia pontica Chvála, 1970	Russia	Ilisch	male
AB32719770	Chersodromia pontica Chvála, 1970	Russia	Kuchugury	male
AB31536864	Chersodromia pseudohirta Chvála, 1970	Portugal	Villa	male
AB31539398	Chersodromia speculifera Walker, 1851	Sweden	Falsterbo	female
AB31539367	Chersodromia squamata Grootaert, Shamshev & Andrade 2010	Portugal	Villa	male
AB31539368	Chersodromia squamata Grootaert, Shamshev & Andrade 2010	Spain	Playa	male
AB42406408	Crossopalpus aeneus (Walker, 1871)	Russia	Kamishanova polyana	male
AB42405559	Crossopalpus nyaka Smith, 1969	Democratic Republic of the Congo	Yangambi	female
AB42405565	Crossopalpus nyaka Smith, 1969	Democratic Republic of the Congo	Yangambi	male
AB42405570	Crossopalpus Crosso5	Democratic Republic of the Congo	Yangambi	female
AB42405571	Crossopalpus Crosso5	Democratic Republic of the Congo	Kinshasa	female
AB31515909	Crossopalpus humilis (Frey, 1913)	Belgium	Luttre	female
AB31525642	Crossopalpus humilis (Frey, 1913)	Belgium	Luttre	male
AB31515622	Crossopalpus minimus (Meigen, 1838)	Belgium	Luttre	female
AB31543834	Crossopalpus minimus (Meigen, 1838)	Belgium	Luttre	male
AB31545605	Crossopalpus nigritellus Zetterstedt, 1842	Russia	Kamishanova polyana	male
AB31516020	Crossopalpus quadrispina (Collart, 1934)	Democratic Republic of the Congo	Kona	female
AB31516122	Crossopalpus quadrispina (Collart, 1934)	Democratic Republic of the Congo	Yaekela	female
AB42405532	Crossopalpus quadrispina (Collart, 1934)	Democratic Republic of the Congo	Yangambi	male
AB42405555	Crossopalpus quadrispina (Collart, 1934)	Democratic Republic of the Congo	Yangambi	male
AB31500071	Crossopalpus setiger (Loew, 1859)	Portugal	Apulia	male
AB31515623	Drapetis assimilis (Fallén, 1815)	Belgium	Luttre	male
AB31536680	Drapetis assimilis (Fallén, 1815)	Belgium	Luttre	male
AB42405560	Drapetis Drap5	Democratic Republic of the Congo	Kinshasa	male
AB42405527	Drapetis Drap6	Democratic Republic of the Congo	Yangambi	male
AB42405533	Drapetis Drap6	Democratic Republic of the Congo	Yangambi	male
AB42405539	Drapetis Drap8	Democratic Republic of the Congo	Yangambi	female
AB42405546	Drapetis Drap9	Democratic Republic of the Congo	Yangambi	female
AB42405557	Drapetis Drap9	Democratic Republic of the Congo	Yangambi	female
AB32749111	Drapetis hutan Grootaert & Shamshev, 2012	Singapore	Pulau Ubin	male
AB42406174	Drapetis pusilla Loew, 1859	Belgium	Bertauvaux	male
AB42406431	Drapetis sp AB42406431	Democratic Republic of the Congo	Yangambi	female
AB31515274	Elaphropeza angulata Grootaert & Shamshev, 2013	Democratic Republic of the Congo	Kona	male
AB31540963	Elaphropeza angulata Grootaert & Shamshev, 2013	Democratic Republic of the Congo	Yaekela	male
AB32726079	Elaphropeza asiophila Grootaert & Shamshev, 2007	Singapore	Semakau	male
AB32726219	Elaphropeza asiophila Grootaert & Shamshev, 2007	Singapore	Semakau	female
AB31500044	Elaphropeza boergei Chvála, 1971	Portugal	Salreu	female
AB31500077	Elaphropeza boergei Chvála, 1971	Portugal	Salreu	female
AB32726226	Elaphropeza chanae Grootaert & Shamshev, 2012	Singapore	Semakau	male
AB32726091	Elaphropeza chekjawa Grootaert & Shamshev, 2007	Singapore	Pulau Ubin	female
AB31515381	Elaphropeza Democratic Republic of the Congoensis Grootaert & Shamshev, 2013	Democratic Republic of the Congo	Yaekela	female
AB31516109	Elaphropeza Democratic Republic of the Congoensis Grootaert & Shamshev, 2013	Democratic Republic of the Congo	Kona	male
AB31538778	Elaphropeza Democratic Republic of the Congoensis Grootaert & Shamshev, 2013	Democratic Republic of the Congo	Yaekela	male
AB31540983	Elaphropeza Democratic Republic of the Congoensis Grootaert & Shamshev, 2013	Democratic Republic of the Congo	Yaekela	female
AB31541010	Elaphropeza Democratic Republic of the Congoensis Grootaert & Shamshev, 2013	Democratic Republic of the Congo	Yaekela	female
AB31541046	Elaphropeza Democratic Republic of the Congoensis Grootaert & Shamshev, 2013	Democratic Republic of the Congo	Yaekela	female
AB42405529	Elaphropeza Democratic Republic of the Congoensis Grootaert & Shamshev, 2013	Democratic Republic of the Congo	Yangambi	male
AB32735540	Elaphropeza crassicercus Grootaert & Shamshev, 2007	Singapore	Pulau Ubin	male
AB42405531	Elaphropeza EC19	Democratic Republic of the Congo	Yangambi	male
AB42405563	Elaphropeza EC19	Democratic Republic of the Congo	Yangambi	male
AB42406425	Elaphropeza EC19	Democratic Republic of the Congo	Yangambi	male
AB42405534	Elaphropeza EC21	Democratic Republic of the Congo	Yangambi	male
AB42405537	Elaphropeza EC21	Democratic Republic of the Congo	Yangambi	male
AB42405543	Elaphropeza EC21	Democratic Republic of the Congo	Yangambi	male
AB42405551	Elaphropeza EC21	Democratic Republic of the Congo	Yangambi	male
AB42405566	Elaphropeza EC25	Democratic Republic of the Congo	Yangambi	male
AB42405561	Elaphropeza EC26	Democratic Republic of the Congo	Yangambi	male
AB42405530	Elaphropeza EC27	Democratic Republic of the Congo	Yangambi	male
AB42405541	Elaphropeza EC28	Democratic Republic of the Congo	Kinshasa	male
AB42405554	Elaphropeza EC31	Democratic Republic of the Congo	Yangambi	male
AB42405549	Elaphropeza EC32	Democratic Republic of the Congo	Yangambi	male
AB42405548	Elaphropeza EC33	Democratic Republic of the Congo	Yangambi	male
AB42405525	Elaphropeza EC34	Democratic Republic of the Congo	Yangambi	male
AB42405540	Elaphropeza EC34	Democratic Republic of the Congo	Yangambi	female
AB42405528	Elaphropeza EC35	Democratic Republic of the Congo	Kinshasa	male
AB42405536	Elaphropeza EC36	Democratic Republic of the Congo	Yangambi	male
AB42405572	Elaphropeza EC36	Democratic Republic of the Congo	Yangambi	male
AB42406419	Elaphropeza EC38	Democratic Republic of the Congo	Yangambi	male
AB42405538	Elaphropeza EC40	Democratic Republic of the Congo	Yangambi	female
AB31510611	Elaphropeza ephippiata (Fallén, 1815)	Russia	Kamishanova polyana	male
AB31515626	Elaphropeza ephippiata (Fallén, 1815)	France	Mercantour	male
AB31545628	Elaphropeza ephippiata (Fallén, 1815)	Belgium	Viesville	male
AB42406170	Elaphropeza ephippiata (Fallén, 1815)	Belgium	Bertauvaux	male
AB42406411	Elaphropeza ephippiata (Fallén, 1815)	Russia	Kamishanova polyana	male
AB42405553	Elaphropeza excavata Grootaert & Shamshev, 2013	Democratic Republic of the Congo	Yangambi	male
AB32726080	Elaphropeza feminata Grootaert & Shamshev, 2007	Singapore	Pulau Ubin	female
AB32735548	Elaphropeza feminata Grootaert & Shamshev, 2007	Singapore	Pulau Ubin	female
AB31516115	Elaphropeza furcata Grootaert & Shamshev, 2013	Democratic Republic of the Congo	Kona	male
AB42405552	Elaphropeza furcata Grootaert & Shamshev, 2013	Democratic Republic of the Congo	Yangambi	male
AB32735545	Elaphropeza gohae Grootaert & Shamshev, 2012	Singapore	Semakau	male
AB32747179	Elaphropeza gohae Grootaert & Shamshev, 2012	Singapore	Semakau	male
AB32749073	Elaphropeza hirsutitibia de Meijere, 1914	Singapore	Pulau Ubin	female
AB31516101	Elaphropeza incerta Grootaert & Shamshev, 2013	Democratic Republic of the Congo	Yaekela	female
AB31538773	Elaphropeza infuscata Grootaert & Shamshev, 2013	Democratic Republic of the Congo	Kona	male
AB31515400	Elaphropeza kona Grootaert & Shamshev, 2013	Democratic Republic of the Congo	Kona	male
AB42405556	Elaphropeza kona Grootaert & Shamshev, 2013	Democratic Republic of the Congo	Yangambi	male
AB32726225	Elaphropeza lowi Grootaert & Shamshev, 2012	Singapore	Semakau	male
AB32727523	Elaphropeza monospina Grootaert & Shamshev, 2007	Singapore	Pulau Ubin	male
AB32735964	Elaphropeza monospina Grootaert & Shamshev, 2007	Singapore	Pulau Ubin	female
AB42405568	Elaphropeza moyindo Grootaert & Shamshev, 2013	Democratic Republic of the Congo	Yangambi	male
AB42406149	Elaphropeza moyindo Grootaert & Shamshev, 2013	Democratic Republic of the Congo	Yangambi	female
AB32726083	Elaphropeza murphyi Grootaert & Shamshev, 2007	Singapore	Semakau	male
AB32726090	Elaphropeza murphyi Grootaert & Shamshev, 2007	Singapore	Semakau	male
AB32726258	Elaphropeza ngi Grootaert & Shamshev, 2007	Singapore	Pulau Ubin	female
AB32749088	Elaphropeza ngi Grootaert & Shamshev, 2007	Singapore	Pulau Ubin	female
AB31516017	Elaphropeza nuda Grootaert & Shamshev, 2013	Democratic Republic of the Congo	Yaekela	female
AB31540950	Elaphropeza nuda Grootaert & Shamshev, 2013	Democratic Republic of the Congo	Kona	male
AB42405542	Elaphropeza nuda Grootaert & Shamshev, 2013	Democratic Republic of the Congo	Yangambi	male
AB42405562	Elaphropeza pr mai sensu Grootaert & Shamsev, 2013	Democratic Republic of the Congo	Yangambi	female
AB32735544	Elaphropeza pr malaysensis sensu Shamsev 1 Grootaert, 2007	Singapore	Semakau	male
AB32726265	Elaphropeza pr melanura sensu Bezzi, 1912	Singapore	Pulau Ubin	male
AB32726231	Elaphropeza pr shufenae sensu Grootaert & Shamsev, 2012	Singapore	Semakau	male
AB42405535	Elaphropeza pr zamba sensu Grootaert & Shamsev, 2013	Democratic Republic of the Congo	Yangambi	male
AB32749097	Elaphropeza shufenae Grootaert & Shamshev, 2012	Singapore	Semakau	female
AB32749973	Elaphropeza shufenae Grootaert & Shamshev, 2012	Singapore	Semakau	male
AB31515384	Elaphropeza yaekela Grootaert & Shamshev, 2013	Democratic Republic of the Congo	Yaekela	male
AB42405550	Elaphropeza yaekela Grootaert & Shamshev, 2013	Democratic Republic of the Congo	Yangambi	male
25SLHE1AB00502847	Empis tessellata Fabricius, 1794	Russia	Dubovyi Rynok	male
AB32719777	Empis tessellata Fabricius, 1794	Russia	Pryazowsky	female
AB31515647	Euthyneura gyllenhali (Zetterstedt, 1838)	France	Mercantour	female
25SLHE1AB00502748	Euthyneura myrtilli Macquart, 1836	Russia	Kamishanova polyana	female
AB32716980	Euthyneura myrtilli Macquart, 1836	Portugal	Chasco	female
AB42406156	Euthyneura myrtilli Macquart, 1836	Belgium	Bertauvaux	female
AB31515421	Hybos culiciformis (Fabricius, 1775)	Portugal	Campo	male
AB31515637	Hybos culiciformis (Fabricius, 1775)	France	Mercantour	female
AB31536815	Hybos culiciformis (Fabricius, 1775)	Portugal	Campo	male
AB31539302	Hybos culiciformis (Fabricius, 1775)	Portugal	Coimbra	female
AB31539309	Hybos culiciformis (Fabricius, 1775)	Portugal	Campo	male
AB31539365	Hybos culiciformis (Fabricius, 1775)	Portugal	Canelas	female
AB31541511	Hybos culiciformis (Fabricius, 1775)	Portugal	Campo	male
AB31510644	Hybos femoratus (Müller, 1776)	Belgium	Viesville	male
AB31515907	Hybos femoratus (Müller, 1776)	Russia	NA	male
AB31536598	Hybos femoratus (Müller, 1776)	Russia	Kamishanova polyana	male
AB42406152	Hybos femoratus (Müller, 1776)	Belgium	Bertauvaux	male
AB42406189	Hybos femoratus (Müller, 1776)	Belgium	Bertauvaux	female
AB42406195	Hybos femoratus (Müller, 1776)	Belgium	Bertauvaux	female
AB42406176	Hybos grossipes (Linnaeus, 1767)	Belgium	Bertauvaux	male
AB42406180	Hybos grossipes (Linnaeus, 1767)	Belgium	Bertauvaux	male
AB42406182	Hybos grossipes (Linnaeus, 1767)	Belgium	Bertauvaux	male
25SLHE1AB00502664	Hybos vagans Loew, 1874	Russia	Dubovyi Rynok	male
AB31500037	Hybos vagans Loew, 1874	Russia	Kamishanova polyana	male
AB31500064	Hybos vagans Loew, 1874	Russia	Kamishanova polyana	female
AB32719768	Hybos vagans Loew, 1874	Russia	Bolshoi Utrish	female
25SLHE1AB00502654	Leptopeza flavipes (Meigen, 1820)	Russia	Kamishanova polyana	male
AB31500007	Leptopeza flavipes (Meigen, 1820)	Belgium	Viesville	male
AB31536691	Leptopeza flavipes (Meigen, 1820)	Russia	Kamishanova polyana	male
AB32719739	Leptopeza flavipes (Meigen, 1820)	Russia	Dubovyi Rynok	female
AB32719744	Leptopeza flavipes (Meigen, 1820)	Russia	Dubovyi Rynok	male
AB32726109	Nanodromia narmkroi Grootaert & Shamshev, 2003	Singapore	Pulau Ubin	female
AB42406424	Ocydromia glabricula (Fallén, 1816)	Russia	Kamishanova polyana	female
AB32719370	Oedalea zetterstedti Collin, 1926	Russia	Kamishanova polyana	female
AB42406150	Oedalea zetterstedti Collin, 1926	Belgium	Bertauvaux	female
AB31500042	Oropezella sphenoptera (Loew, 1873)	Russia	Kamishanova polyana	male
AB31522770	Oropezella sphenoptera (Loew, 1873)	Portugal	Gilmonde	female
AB32719709	Oropezella sphenoptera (Loew, 1873)	Russia	Dubovyi Rynok	male
AB32719731	Oropezella sphenoptera (Loew, 1873)	Russia	Dubovyi Rynok	male
AB31543827	Platypalpus agilis (Meigen, 1822)	Belgium	Luttre	female
AB31543852	Platypalpus agilis (Meigen, 1822)	Belgium	Luttre	female
AB42406162	Platypalpus agilis (Meigen, 1822)	Belgium	Bertauvaux	male
AB42406168	Platypalpus agilis (Meigen, 1822)	Belgium	Bertauvaux	male
AB31515386	Platypalpus albiseta (Panzer, 1806)	Portugal	Campo	female
AB31539307	Platypalpus albiseta (Panzer, 1806)	Belgium	Virelles	male
AB42406426	Platypalpus albiseta (Panzer, 1806)	Russia	Kamishanova polyana	female
AB42406187	Platypalpus annulatus (Fallén, 1815)	Belgium	Bertauvaux	female
AB31525638	Platypalpus annulipes (Meigen, 1822)	Belgium	Luttre	male
AB31543844	Platypalpus annulipes (Meigen, 1822)	Belgium	Luttre	female
AB42406154	Platypalpus annulipes (Meigen, 1822)	Belgium	Bertauvaux	female
AB42406160	Platypalpus aristatus (Collin, 1926)	Belgium	Bertauvaux	male
AB42406190	Platypalpus aristatus (Collin, 1926)	Belgium	Bertauvaux	male
AB42406165	Platypalpus articulatoides (Frey, 1918)	Belgium	Bertauvaux	male
AB42406177	Platypalpus articulatoides (Frey, 1918)	Belgium	Bertauvaux	male
AB42406193	Platypalpus articulatoides (Frey, 1918)	Belgium	Bertauvaux	male
AB31536819	Platypalpus australominutus Grootaert, 1989	France	Mercantour	male
AB31539376	Platypalpus australominutus Grootaert, 1989	Portugal	NA	male
AB32716974	Platypalpus australominutus Grootaert, 1989	Belgium	Poederlee	male
AB32716976	Platypalpus australominutus Grootaert, 1989	Belgium	Poederlee	male
AB31543840	Platypalpus brachystylus (Bezzi, 1892)	France	Mercantour	male
AB31536736	Platypalpus calceatus (Meigen, 1822)	Belgium	Luttre	female
AB31545792	Platypalpus calceatus (Meigen, 1822)	Belgium	Viesville	female
AB42406151	Platypalpus calceatus (Meigen, 1822)	Belgium	Bertauvaux	male
AB42406171	Platypalpus calceatus (Meigen, 1822)	Belgium	Bertauvaux	female
AB31516475	Platypalpus candicans (Fallén, 1815)	Belgium	Viesville	female
AB31539293	Platypalpus candicans (Fallén, 1815)	Belgium	Virelles	female
25SLHE1AB00502719	Platypalpus caucasicus Kovalev, 1967	Russia	Kamishanova polyana	male
AB31519205	Platypalpus caucasicus Kovalev, 1967	Russia	Kamishanova polyana	female
AB32719708	Platypalpus caucasicus Kovalev, 1967	Russia	Kamishanova polyana	female
AB42406393	Platypalpus caucasicus Kovalev, 1967	Russia	Kamishanova polyana	female
AB42406178	Platypalpus ciliaris (Fallén, 1816)	Belgium	Bertauvaux	female
AB42406184	Platypalpus ciliaris (Fallén, 1816)	Belgium	Bertauvaux	female
AB31516435	Platypalpus clarandus (Collin, 1926)	Russia	Kamishanova polyana	male
AB31519125	Platypalpus clarandus (Collin, 1926)	Russia	Kamishanova polyana	male
AB42406392	Platypalpus clarandus (Collin, 1926)	Russia	Kamishanova polyana	male
AB32716955	Platypalpus cursitans (Fabricius, 1775)	Belgium	Poederlee	female
AB42406166	Platypalpus cursitans (Fabricius, 1775)	Belgium	Bertauvaux	female
AB31515934	Platypalpus dessarti Grootaert, 1983	Belgium	Luttre	female
25SLHE1AB00502642	Platypalpus exilis (Meigen, 1822)	Russia	Bolshoi Utrish	male
25SLHE1AB00502830	Platypalpus exilis (Meigen, 1822)	Russia	Dubovyi Rynok	male
AB32719568	Platypalpus exilis (Meigen, 1822)	Russia	Kamishanova polyana	male
25SLHE1AB00502650	Platypalpus kirtlingensis Grootaert, 1986	Russia	Sennoy	male
AB32719576	Platypalpus kirtlingensis Grootaert, 1986	Russia	Sennoy	male
AB32719791	Platypalpus kirtlingensis Grootaert, 1986	Russia	Sennoy	female
AB32719807	Platypalpus kirtlingensis Grootaert, 1986	Russia	Sennoy	male
AB42406163	Platypalpus laticinctus Walker, 1951	Belgium	Bertauvaux	female
AB31519124	Platypalpus longicornis (Meigen, 1822)	Portugal	Campo	male
AB42406157	Platypalpus longicornis (Meigen, 1822)	Belgium	Bertauvaux	female
AB31519210	Platypalpus longiseta (Zetterstedt, 1842)	Belgium	Luttre	female
AB31523055	Platypalpus longiseta (Zetterstedt, 1842)	Portugal	Salreu	male
AB32719738	Platypalpus longiseta (Zetterstedt, 1842)	Russia	Sennoy	female
AB32719778	Platypalpus longiseta (Zetterstedt, 1842)	Russia	Taman, Veselovka	female
AB42406164	Platypalpus luteicornis (Meigen, 1838)	Belgium	Bertauvaux	female
AB42406404	Platypalpus luteolus (Collin, 1926)	Russia	Kamishanova polyana	female
AB42406422	Platypalpus luteus (Meigen, 1804)	Russia	Kamishanova polyana	female
AB31543836	Platypalpus major (Zetterstedt, 1842)	France	Mercantour	female
AB31519229	Platypalpus mikii (Becker, 1890)	Russia	Kamishanova polyana	male
AB42406390	Platypalpus mikii (Becker, 1890)	Russia	Kamishanova polyana	male
AB42406423	Platypalpus mikii (Becker, 1890)	Russia	Kamishanova polyana	male
AB31536676	Platypalpus minutus (Meigen, 1804)	Belgium	Luttre	male
AB32718296	Platypalpus minutus (Meigen, 1804)	Belgium	Poederlee	male
AB32718312	Platypalpus minutus (Meigen, 1804)	Portugal	Avesna	female
AB31515962	Platypalpus niger (Meigen, 1804)	Belgium	Viesville	male
AB31536734	Platypalpus nigrinus (Meigen, 1822)	France	Mercantour	male
AB31525623	Platypalpus nigritarsis (Fallén, 1815)	France	Mercantour	male
AB31540985	Platypalpus nigritarsis (Fallén, 1815)	Russia	Lago Naki	male
AB31525671	Platypalpus optivus (Collin, 1926)	Belgium	Luttre	male
25SLHE1AB00502672	Platypalpus pallidiventris (Meigen, 1822)	Russia	Taman, Veselovka	female
AB31509280	Platypalpus pallidiventris (Meigen, 1822)	Portugal	Salreu	male
AB31519141	Platypalpus pallidiventris (Meigen, 1822)	Belgium	Luttre	male
AB42406172	Platypalpus pallidiventris (Meigen, 1822)	Belgium	Bertauvaux	male
AB31536721	Platypalpus pectoralis (Fallén, 1815)	France	Mercantour	male
AB31540970	Platypalpus pectoralis (Fallén, 1815)	Russia	Kamishanova polyana	female
AB42406406	Platypalpus pectoralis (Fallén, 1815)	Russia	Kamishanova polyana	female
25SLHE1AB00502685	Platypalpus pictitarsis (Becker, 1902)	Russia	Sennoy	male
25SLHE1AB00502702	Platypalpus pictitarsis (Becker, 1902)	Russia	Sennoy	male
AB32719552	Platypalpus pictitarsis (Becker, 1902)	Russia	Sennoy	female
AB32719565	Platypalpus pictitarsis (Becker, 1902)	Russia	Sennoy	male
AB32719745	Platypalpus pictitarsis (Becker, 1902)	Russia	Ilisch	female
AB31519119	Platypalpus pictitarsis Becker, 1902	Belgium	Viesville	male
AB31545348	Platypalpus politus (Collin, 1926)	Belgium	Viesville	female
AB31503943	Platypalpus pr immaculatus sensu Becker, 1902	Russia	Lago Naki	male
AB31523054	Platypalpus pr montenegrensis sensu Bequaert, 1962	Portugal	Campo	female
AB32719796	Platypalpus pr niger sensu (Meigen, 1804)	Russia	Kamishanova polyana	male
AB42406435	Platypalpus pr niger sensu (Meigen, 1804)	Russia	Kamishanova polyana	male
AB31536663	Platypalpus pulicarius (Meigen, 1830)	Belgium	Luttre	male
AB31503946	Platypalpus stabilis (Collin, 1961)	Belgium	Viesville	male
AB31515610	Platypalpus stabilis (Collin, 1961)	Belgium	Viesville	male
AB31525668	Platypalpus stabilis (Collin, 1961)	Belgium	Viesville	female
AB31541108	Platypalpus strigifrons (Zetterstedt, 1849)	Belgium	Oostduinkerke	female
AB31536689	Platypalpus stroblii (Mik, 1900)	France	Mercantour	female
25SLHE1AB00502743	Platypalpus vegetus Frey, 1943	Russia	Pryazowsky	female
AB31515613	Platypalpus vegrandis Frey, 1943	France	Mercantour	female
AB31545613	Platypalpus vegrandis Frey, 1943	Russia	Kamishanova polyana	male
AB32718330	Platypalpus verralli (Collin, 1926)	Portugal	Chasco	female
AB42406399	Platypalpus vockerothi Chvála, 1981	Russia	Kamishanova polyana	female
AB42406405	Platypalpus vockerothi Chvála, 1981	Russia	Kamishanova polyana	male
AB31515399	Stilpon Democratic Republic of the Congoensis Grootaert & Shamshev, 2013	Democratic Republic of the Congo	Yaekela	female
AB31525946	Stilpon graminum (Fallén, 1815)	Belgium	Virelles	male
AB31523070	Stilpon lunatus (Walker, 1851)	Portugal	Apulia	female
AB31525770	Stilpon lunatus (Walker, 1851)	Spain	Playa	female
AB31515443	Stilpon machadoi Smith, 1965	Portugal	Quinta	male
AB32749114	Stilpon nigripennis Grootaert & Shamshev, 2012	Singapore	Pulau Ubin	male
AB32749957	Stilpon nigripennis Grootaert & Shamshev, 2012	Singapore	Pulau Ubin	male
AB42406181	Stilpon nubilus Collin, 1926	Belgium	Bertauvaux	female
AB31509292	Stilpon subnubilus Chvála, 1988	Portugal	Gilmonde	male
AB31515301	Stilpon variabilis Grootaert & Shamshev, 2013	Democratic Republic of the Congo	Kona	male
AB42405567	Stilpon variabilis Grootaert & Shamshev, 2013	Democratic Republic of the Congo	Yangambi	male
AB42406153	Symballophthalmus dissimilis (Fallén, 1815)	Belgium	Bertauvaux	male
AB42406194	Symballophthalmus dissimilis (Fallén, 1815)	Belgium	Bertauvaux	male
AB42406196	Symballophthalmus dissimilis (Fallén, 1815)	Belgium	Bertauvaux	female
AB32719570	Symballophthalmus pictipes (Becker, 1889)	Russia	Kamishanova polyana	female
AB32719571	Symballophthalmus pictipes (Becker, 1889)	Russia	Kamishanova polyana	male
AB32719832	Symballophthalmus pictipes (Becker, 1889)	Russia	Kamishanova polyana	female
AB31515310	Syndyas crisis Garrett Jones, 1940	Democratic Republic of the Congo	Kona	male
AB32735531	Syndyas singaporensis Grootaert & Yang, 2009	Singapore	Pulau Ubin	male
AB32726122	Syndyas singaporensis Grootaert & Yang, 2009	Singapore	Pulau Ubin	male
AB32736009	Syndyas singaporensis Grootaert & Yang, 2009	Singapore	Semakau	male
AB31541111	Syndyas zamba Grootaert & Shamshev, 2013	Democratic Republic of the Congo	Kona	male
AB31538768	Syneches sp_AB31538768	Democratic Republic of the Congo	Yaekela	female
AB32715386	Tachydromia aemula (Loew, 1864)	Portugal	Franca Braganca	male
AB32719757	Tachydromia aemula (Loew, 1864)	Russia	Kuchugury	male
AB31500092	Tachydromia annulimana Meigen, 1822	Portugal	Beduida	female
AB31519127	Tachydromia annulimana Meigen, 1822	Belgium	Viesville	male
AB31519233	Tachydromia annulimana Meigen, 1822	Portugal	Cavela	male
AB31525615	Tachydromia annulimana Meigen, 1822	Belgium	De Pinte	male
AB31537010	Tachydromia annulimana Meigen, 1822	Belgium	Luttre	male
AB42406186	Tachydromia woodi (Collin, 1926)	Belgium	Bertauvaux	male
AB31525622	Tachydromia arrogans (Linnaeus, 1761)	France	Mercantour	female
AB31540962	Tachydromia caucasica Chvála, 1970	Russia	Lago Naki	male
AB31509297	Tachydromia luang Shamshev & Grootaert, 2005	Thailand	Phu Ruea NP	female
AB31525932	Tachydromia ocellata Shamshev & Grootaert, 2008	Thailand	Phu Ruea NP	female
AB31525950	Tachydromia ocellata Shamshev & Grootaert, 2008	Thailand	Phu Ruea NP	male
AB31525961	Tachydromia ocellata Shamshev & Grootaert, 2008	Thailand	Phu Ruea NP	male
AB31536858	Tachydromia ocellata Shamshev & Grootaert, 2008	Thailand	Phu Ruea NP	female
AB31536827	Tachydromia phanensis Shamshev & Grootaert, 2008	Thailand	Phu Ruea NP	male
AB31525931	Tachydromia phu Shamshev & Grootaert, 2008	Thailand	Phu Ruea NP	female
AB32712081	Tachydromia sabulosa Meigen, 1830	Belgium	Zeebermduinen	female
AB31502927	Tachydromia sp nov AB31502927	Thailand	Phu Ruea NP	male
AB32712064	Tachydromia umbrarum Haliday, 1833	Belgium	Poederlee	male
AB42406183	Tachydromia umbrarum Haliday, 1833	Belgium	Bertauvaux	female
AB31515270	Tachypeza fuscipennis (Fallén, 1815)	Portugal	Salreu	female
AB31519143	Tachypeza nubila (Meigen, 1804)	Russia	Kamishanova polyana	female
AB31519201	Tachypeza nubila (Meigen, 1804)	Russia	Kamishanova polyana	female
AB31522756	Tachypeza nubila (Meigen, 1804)	Russia	Kamishanova polyana	female
AB31522763	Tachypeza nubila (Meigen, 1804)	Belgium	Viesville	male
AB31536804	Tachypeza nubila (Meigen, 1804)	Portugal	Avintes	female
AB31543829	Tachypeza nubila (Meigen, 1804)	France	Mercantour	male
25SLHE1AB00502619	Trichina elongata Haliday, 1833	Russia	Kamishanova polyana	female
25SLHE1AB00502730	Trichina elongata Haliday, 1833	Russia	Kamishanova polyana	male
AB31516106	Trichina elongata Haliday, 1833	Russia	Lago Naki	female
25SLHE1AB00502733	Trichina opaca Loew, 1864	Russia	Kamishanova polyana	male
AB32719585	Trichina opaca Loew, 1864	Russia	Kamishanova polyana	male
